# Supplementary material for: Absence of mgrB Alleviates Negative Growth Effects of Colistin Resistance in Enterobacter cloacae
Source: Antibiotics (Basel). 2020 Nov 19;9(11):825. doi: 10.3390/antibiotics9110825 (PMC7699182; doi:10.3390/antibiotics9110825)
Supplement: Supplementary file 1 [file antibiotics-09-00825-s001.zip]

Archive with 3 entries (2 files):
- antibiotics-946720-final-supplementary/
- antibiotics-946720-final-supplementary/Supplemental Table S1. BMD results.pdf
- antibiotics-946720-final-supplementary/Supplementary Figure S1.pdf
